# Supplementary material for: Temporary Right-Ventricular Assist Devices: A Systematic Review
Source: J Clin Med. 2022 Jan 26;11(3):613. doi: 10.3390/jcm11030613 (PMC8837135; doi:10.3390/jcm11030613)
Supplement: Supplementary file 1 [file jcm-11-00613-s001.zip]

Archive with 1 entries (1 files):
- jcm-1532310-supplementary.pdf
